# Supplementary material for: Immunoexpression of Trefoil Factor 1 in Non-Neoplastic and Neoplastic Canine Gastric Tissues
Source: Animals (Basel). 2021 Sep 29;11(10):2855. doi: 10.3390/ani11102855 (PMC8532865; doi:10.3390/ani11102855)
Supplement: Supplementary file 1 [file animals-11-02855-s001.zip]

Archive with 1 entries (1 files):
- animals-1365633 - supplementary materials.pdf
